# Supplementary material for: The family Lohmanniidae (Acari, Oribatida) II: two new Oribatid mites, Meristacarus perikopesis sp. n. from Costa Rica and Torpacarus eidikoterai sp. n. from Kenya
Source: Zookeys. 2018 Mar 14;(743):43–66. doi: 10.3897/zookeys.743.22815 (PMC5904501; doi:10.3897/zookeys.743.22815)
Supplement: XML Treatment for Meristacarus perikopesis [file zookeys.743.22815-treatment1.xml]

<!DOCTYPE tp:taxon-treatment
  PUBLIC "-//TaxonX//DTD Taxonomic Treatment Publishing DTD v0 20100105//EN" "tax-treatment-NSO.dtd">
<tp:taxon-treatment xmlns:tp="http://www.plazi.org/taxpub"><tp:treatment-meta><kwd-group><label>Taxon classification</label><kwd><named-content xmlns:xlink="http://www.w3.org/1999/xlink" content-type="kingdom">Animalia</named-content></kwd><kwd><named-content xmlns:xlink="http://www.w3.org/1999/xlink" content-type="order">ORDO</named-content></kwd><kwd><named-content xmlns:xlink="http://www.w3.org/1999/xlink" content-type="family">FAMILIA</named-content></kwd></kwd-group><mixed-citation publication-type="journal"><person-group><name><surname>Fernandez</surname><given-names>Nestor</given-names></name><name><surname>Theron</surname><given-names>Pieter</given-names></name><name><surname>Leiva</surname><given-names>Sergio</given-names></name><name><surname>Jordaan</surname><given-names>Anine</given-names></name></person-group><article-title>The family <tp:taxon-name><tp:taxon-name-part taxon-name-part-type="genus" reg="Lohmanniidae">Lohmanniidae</tp:taxon-name-part></tp:taxon-name> (<tp:taxon-name><tp:taxon-name-part taxon-name-part-type="subclass">Acari</tp:taxon-name-part></tp:taxon-name>, <tp:taxon-name><tp:taxon-name-part taxon-name-part-type="order">Oribatida</tp:taxon-name-part></tp:taxon-name>) II: two new Oribatid mites, <italic><tp:taxon-name><tp:taxon-name-part taxon-name-part-type="genus" reg="Meristacarus">Meristacarus</tp:taxon-name-part> <tp:taxon-name-part taxon-name-part-type="species" reg="perikopesis">perikopesis</tp:taxon-name-part></tp:taxon-name></italic> sp. n. from Costa Rica and <italic><tp:taxon-name><tp:taxon-name-part taxon-name-part-type="genus" reg="Torpacarus">Torpacarus</tp:taxon-name-part> <tp:taxon-name-part taxon-name-part-type="species" reg="eidikoterai">eidikoterai</tp:taxon-name-part></tp:taxon-name></italic> sp. n. from Kenya</article-title><source>Zookeys</source><day>14</day><month>3</month><year>2018</year><volume>2018</volume><issue>743</issue><fpage>43</fpage><lpage>66</lpage><pub-id pub-id-type="doi">10.3897/zookeys.743.22815</pub-id></mixed-citation></tp:treatment-meta><tp:nomenclature><tp:taxon-name>
                <tp:taxon-name-part taxon-name-part-type="genus" reg="Meristacarus">Meristacarus</tp:taxon-name-part>
                <tp:taxon-name-part taxon-name-part-type="species" reg="perikopesis">perikopesis</tp:taxon-name-part>
                <object-id xmlns:xlink="http://www.w3.org/1999/xlink" content-type="zoobank" xlink:type="simple">http://zoobank.org/4838F7D1-79AA-44E9-BC1E-EB3DFBF13145</object-id>
              </tp:taxon-name><tp:taxon-status xmlns:xlink="http://www.w3.org/1999/xlink" xlink:type="simple">sp. n.</tp:taxon-status><xref ref-type="fig" rid="F1">Figures 1–7</xref><xref ref-type="fig" rid="F2">, 8–10</xref><xref ref-type="fig" rid="F3">, 11–13</xref><xref ref-type="fig" rid="F4">, 14–18</xref><xref ref-type="fig" rid="F5">, 19–22</xref><xref ref-type="fig" rid="F6">, 23–28</xref></tp:nomenclature><tp:treatment-sec sec-type="etymology" id="SECID0EEMAC"><title>Etymology.</title><p>The specific epithet <italic><tp:taxon-name><tp:taxon-name-part taxon-name-part-type="genus" reg="Meristacarus"/><tp:taxon-name-part taxon-name-part-type="species" reg="perikopesis">perikopesis</tp:taxon-name-part></tp:taxon-name></italic> is derived from perikopés, (Περικοπές in Greek meaning cuts in English) by the characteristic cross-cut grooves present on the cuticle.</p></tp:treatment-sec><tp:treatment-sec sec-type="type material" id="SECID0EUMAC"><title>Type material.</title><p>
              <bold><italic>Holotype</italic></bold>.♀“CR 0978 Tu 15 Costa Rica Turrialba foret naturelle du Catie alt.560 m. Triage d’humus pied arbre à contreforts. 11. IX. 1978. LEG P.WERNER”; material conserved in 70 % ethanol, deposited in MHNG. <bold><italic>Paratypes</italic></bold>. 2 ♀♀, same data and locality, deposited in MHNG; preserved in 70 % ethanol.</p></tp:treatment-sec><tp:treatment-sec sec-type="diagnosis" id="SECID0ECNAC"><title>Diagnosis</title><p>(adult female). Integument. Very complex with irregular cross-shaped grooves on prodorsum and notogaster. Smooth surfaces: anterior zone prodorsum extending to rostrum; zone posterior to <italic>b.sj</italic>; subcapitulum; anterolateral zone of prodorsum; epimeral zones; genital plate; preanal plate. Pusticulate surfaces (porose areas) on prodorsum, notogaster. Reticulate–foveate: Sb, S<sub>1</sub>, S<sub>2</sub>, S<sub>3</sub>, S<sub>4</sub>, S<sub>5</sub>, S<sub>6</sub>, S<sub>7</sub>, S<sub>8</sub>, S<sub>9</sub>, S<sub>10</sub> transversal bands, notogaster. Colliculate: basal subcapitulum region; areas surrounding 1a epimeral setae; v.sj; anal-adanal zone and BPDA; legs I, II, III, IV. Undulate on lateral epimeral zone. Punctate: entire prodorsum and notogaster. Sulcate: bothridial ring.</p><p>Prodorsum. Flat smooth chitinous edge, external to exa, exp, and le setae, postbothridial transverse band sb hardly discernible.</p><p>Notogaster. Sixteen pairs of primary notogastral setae: c<sub>1</sub>, c<sub>2</sub>, c<sub>3</sub>, d<sub>1</sub>, d<sub>2</sub>, d<sub>3</sub>, e<sub>1</sub>, e<sub>2</sub>, f<sub>1</sub>, f<sub>2</sub>, h<sub>1</sub>, h<sub>2</sub>, h<sub>3</sub>, p<sub>1</sub>, p<sub>2</sub>, p<sub>3</sub>;tentransversal bands: S<sub>1</sub>, S<sub>2</sub>, S<sub>3</sub>, S<sub>4</sub>, S<sub>5</sub>, S<sub>6</sub>, S<sub>7</sub>, S<sub>8</sub>, S<sub>9</sub>, S<sub>10</sub>. Transversal bands <italic>S</italic><sub>4</sub>, <italic>S<sub>5</sub>, S<sub>7</sub>, S<sub>10</sub></italic> not crossing medial notogastral plane; prodorsal, notogastral setae barbate; adoral setae: or<sub>1</sub> large, teardrop-shaped; or<sub>2</sub> elongate, wide acutely terminating tip; or<sub>3</sub> long, thin, sharply tipped.</p><!--PageBreak--></tp:treatment-sec><tp:treatment-sec sec-type="description" id="SECID0EIAAE"><title>Description</title><p>
              <bold>(Adult female).</bold> <italic>Measurements</italic> 887 (876–920) × 376 (351–386) μm (n: 3).</p><p>
              <italic>Shape.</italic> Oval (Figure <xref ref-type="fig" rid="F1">1</xref>).</p><p>
              <italic>Colour.</italic> Yellow to light reddish yellow; slightly shiny when observed in reflected light.</p><fig id="F1" position="float" orientation="portrait"><label>Figures 1–7.</label><caption><p>
                  <italic><tp:taxon-name><tp:taxon-name-part taxon-name-part-type="genus" reg="Meristacarus">Meristacarus</tp:taxon-name-part> <tp:taxon-name-part taxon-name-part-type="species" reg="perikopesis">perikopesis</tp:taxon-name-part></tp:taxon-name></italic> sp. n. Adult with cerotegumental layer. <abbrev xmlns:xlink="http://www.w3.org/1999/xlink" xlink:title="Scanning Electron Microscopy" id="ABBRID0ERBAE" xlink:type="simple">SEM</abbrev> micrographs. <bold>1</bold> dorsal view <bold>2</bold> dorsal prodorsal margin <bold>3</bold> notogastral setae, lateral view <bold>4</bold> cuticular microsculpture <bold>5</bold> sensillus, general view <bold>6</bold> bothridium detail <bold>7</bold> cuticular microsculpture, high magnification. Abbreviations: See “Material and methods”. Scale bars: 500 μm (<bold>1</bold>); 20 μm (<bold>2</bold>); 50 μm (<bold>3</bold>); 30 μm (<bold>4</bold>); 100 μm (<bold>5</bold>); <bold>6</bold> 20 μm (<bold>6</bold>); 2 μm (<bold>7</bold>).</p></caption><graphic xmlns:xlink="http://www.w3.org/1999/xlink" xlink:href="zookeys-743-043-g001.jpg" position="float" orientation="portrait" xlink:type="simple" id="oo_190947.jpg"/></fig><p>
              <italic>Cerotegument.</italic> Mostly absent, on some regions (e.g., near the bothridium (Figure <xref ref-type="fig" rid="F1">6</xref>, indicated by solid upwards arrow) observed as very thick smooth layer; on some epimeral zones and legs, gives the impression of randomly distributed dust (Figures <xref ref-type="fig" rid="F4">14</xref>, <xref ref-type="fig" rid="F6">26</xref>, indicated by white and black upwards white bar arrow). The cerotegumental layer was most probably degraded during the long period of preservation in alcohol.</p><p>
              <italic>Integument.</italic> Very complex. <italic>Irregular cross-shaped grooves</italic> (Figures <xref ref-type="fig" rid="F1">1</xref>, <xref ref-type="fig" rid="F1">3</xref>, <xref ref-type="fig" rid="F1">4</xref>, <xref ref-type="fig" rid="F1">5</xref>, <xref ref-type="fig" rid="F1">6</xref>, <xref ref-type="fig" rid="F3">13</xref>, indicated by solid leftwards arrow) present on entire prodorsum and notogaster, as well as on pusticulate surfaces. <italic>Smooth</italic> surfaces, anterior zone of prodorsum up to rostrum (Figure <xref ref-type="fig" rid="F3">12</xref> indicated by solid rhombus); zone posterior to b.sj (Figure <xref ref-type="fig" rid="F1">1</xref> indicated by solid rhombus); subcapitulum (Figures <xref ref-type="fig" rid="F4">14</xref>, <xref ref-type="fig" rid="F5">19</xref>, <xref ref-type="fig" rid="F5">21</xref> indicated by solid rhombus); anterolateral region of prodorsum (Figure <xref ref-type="fig" rid="F1">2</xref> indicated by solid rhombus); epimeral zone (Figure <xref ref-type="fig" rid="F4">14</xref> indicated by solid rhombus); genital plate (Figure <xref ref-type="fig" rid="F4">15</xref> indicated by solid rhombus); preanal plate (Figure <xref ref-type="fig" rid="F4">16</xref> indicated by solid rhombus). <italic>Pusticulate surfaces</italic>: prodorsum, notogaster, and epimeral region (Figures <xref ref-type="fig" rid="F1">1</xref>, <xref ref-type="fig" rid="F2">8</xref>, <xref ref-type="fig" rid="F2">9</xref>, <xref ref-type="fig" rid="F2">10</xref>, <xref ref-type="fig" rid="F3">12</xref>, <xref ref-type="fig" rid="F3">13</xref> indicated by white sun with rays) (See Remarks); pustules between 7–20 μm in diameter (Figure <xref ref-type="fig" rid="F1">4</xref>, pustules indicated by surrounding small squares). <italic>Reticulate–foveate</italic> on Sb, S<sub>1</sub>, S<sub>2</sub>, S<sub>3</sub>, S<sub>4</sub>, S<sub>5</sub>, S<sub>6</sub>, S<sub>7</sub>, S<sub>8</sub>, S<sub>9</sub>, S<sub>10</sub> (Figures <xref ref-type="fig" rid="F1">5</xref>, <xref ref-type="fig" rid="F6">23</xref> indicated by outlined rightwards arrow). This microsculpture is also observed, irregularly distributed, in vicinity of pustules (Figure <xref ref-type="fig" rid="F1">4</xref> indicated by outlined rightwards arrow) and cross-shaped grooves (Figure <xref ref-type="fig" rid="F1">7</xref> indicated by outlined rightwards arrow). <italic>Colliculate</italic>: subcapitulum basal zone; surrounding 1a epimeral setae (Figure <xref ref-type="fig" rid="F4">18</xref> indicated by diamond shape made up of 4 smaller black diamonds); surrounding vsj (Figure <xref ref-type="fig" rid="F4">14</xref> indicated by diamond shape made up of 4 smaller black diamonds); adanal plate and BPDA (Figure <xref ref-type="fig" rid="F4">16</xref> indicated by) diamond shape made up of 4 smaller black diamonds; legs I, II, III, IV (Figures <xref ref-type="fig" rid="F6">23</xref>, <xref ref-type="fig" rid="F6">25</xref>, <xref ref-type="fig" rid="F6">26</xref>, <xref ref-type="fig" rid="F6">28</xref>, indicated by diamond shape made up of 4 smaller black diamonds). <italic>Undulate</italic>: lateral epimeral zone (Figure <xref ref-type="fig" rid="F4">14</xref> indicated by interrupted outlined arrow); <italic>punctate</italic> on prodorsum and notogaster (Figure <xref ref-type="fig" rid="F1">7</xref> indicated by narrow dashed arrow); <italic>sulcate</italic>: bothridial ring (Figure <xref ref-type="fig" rid="F1">6</xref>).</p><fig id="F2" position="float" orientation="portrait"><label>Figures 8–10.</label><caption><p>
                  <italic><tp:taxon-name><tp:taxon-name-part taxon-name-part-type="genus" reg="Meristacarus">Meristacarus</tp:taxon-name-part> <tp:taxon-name-part taxon-name-part-type="species" reg="perikopesis">perikopesis</tp:taxon-name-part></tp:taxon-name></italic> sp. n. Adult, optical microscopy. <bold>8</bold> lateral view <bold>9</bold> dorsal view <bold>10</bold> ventral view. Scale bar: 600 μm.</p></caption><graphic xmlns:xlink="http://www.w3.org/1999/xlink" xlink:href="zookeys-743-043-g002.jpg" position="float" orientation="portrait" xlink:type="simple" id="oo_190948.jpg"/></fig><p>
              <italic>Setation</italic> (legs not included). <italic>Simple, smooth</italic>: epimeral (Figures <xref ref-type="fig" rid="F4">14</xref>, <xref ref-type="fig" rid="F4">18</xref>); subcapitular a (Figure <xref ref-type="fig" rid="F5">20</xref>); genital (Figure <xref ref-type="fig" rid="F4">15</xref>). <italic>Simple, barbed</italic>: prodorsum (Figures <xref ref-type="fig" rid="F3">12</xref>, <xref ref-type="fig" rid="F3">13</xref>), notogaster (Figure <xref ref-type="fig" rid="F1">3</xref>); subcapitular h, m<sub>1</sub>, m<sub>2</sub> (Figure <xref ref-type="fig" rid="F5">19</xref>); adanal (Figure <xref ref-type="fig" rid="F4">17</xref>). Numerous long barbs, principally situated on one side of the seta (Figures <xref ref-type="fig" rid="F1">3</xref>, <xref ref-type="fig" rid="F3">13</xref>), sometimes on the opposite side, a few very small barbs can be observed.</p><p>
              <italic>Prodorsum</italic>. Shape: triangular, rounded apex in dorsal view (Figures <xref ref-type="fig" rid="F1">1</xref>, <xref ref-type="fig" rid="F2">9</xref>); triangular in lateral view (Figures <xref ref-type="fig" rid="F2">8</xref>, <xref ref-type="fig" rid="F3">11</xref>); in frontal view, triangular with curved sides (Figure <xref ref-type="fig" rid="F3">12</xref>). Rostrum ovoid (Figures <xref ref-type="fig" rid="F3">12</xref>, <xref ref-type="fig" rid="F4">14</xref>); flat smooth chitinous edge present on either side of prodorsal area, externally to exa, exp, and le setae, derived from margin of lateral depression housing legs (Figures <xref ref-type="fig" rid="F1">2</xref>, <xref ref-type="fig" rid="F3">12</xref>, indicated by solid upwards arrow); region between level of rosetal insertion and rostrum, smooth, elongate, clearly delimited by flat chitinous edge (Figure <xref ref-type="fig" rid="F3">12</xref> indicated by solid rhombus); ro setae large, length 155 (148–171) μm directing forward (Figures <xref ref-type="fig" rid="F1">1</xref>, <xref ref-type="fig" rid="F3">11</xref>, <xref ref-type="fig" rid="F3">12</xref>); le setae directing forward, length 200(196–221) μm (Figure <xref ref-type="fig" rid="F1">1</xref>, <xref ref-type="fig" rid="F3">12</xref>); in setae upright, 91 (86–101) μm; exa setae 201(195–228) μm ; exp setae 91 (87–98) μm .</p><fig id="F3" position="float" orientation="portrait"><label>Figures 11–13.</label><caption><p>
                  <italic><tp:taxon-name><tp:taxon-name-part taxon-name-part-type="genus" reg="Meristacarus">Meristacarus</tp:taxon-name-part> <tp:taxon-name-part taxon-name-part-type="species" reg="perikopesis">perikopesis</tp:taxon-name-part></tp:taxon-name></italic> sp. n. Adult with cerotegumental layer. <abbrev xmlns:xlink="http://www.w3.org/1999/xlink" xlink:title="Scanning Electron Microscopy" id="ABBRID0EJOAE" xlink:type="simple">SEM</abbrev> micrographs.<bold>11</bold> lateral view <bold>12</bold> frontal view <bold>13</bold> notogastral anterior lateral view. Scale bars: 500 μm (<bold>11</bold>); 400 μm (<bold>12</bold>); 100 μm (<bold>13</bold>).</p></caption><graphic xmlns:xlink="http://www.w3.org/1999/xlink" xlink:href="zookeys-743-043-g003.jpg" position="float" orientation="portrait" xlink:type="simple" id="oo_190949.jpg"/></fig><p>
              <italic>Bothridium (bo)</italic> ring-shaped, rounded, with particular microsculpture slightly elevated from the cuticular surface (Figures <xref ref-type="fig" rid="F1">5</xref>, <xref ref-type="fig" rid="F1">6</xref>), opening directed upwards with slight lateral tilt. Sensillus (<italic>Si</italic>) pectinate, some pectines elevated but most slanted along main body of <italic>Si</italic> (Figures <xref ref-type="fig" rid="F1">1</xref>, <xref ref-type="fig" rid="F1">5</xref>). Si stem longitudinally sulcate (Figure <xref ref-type="fig" rid="F1">6</xref>). Postbothridial transverse band <italic>sb</italic> hardly discernible, situated posterior to bo; in setae situated on <italic>sb</italic> margin (Figures <xref ref-type="fig" rid="F1">1</xref>, <xref ref-type="fig" rid="F1">5</xref>, <xref ref-type="fig" rid="F3">11</xref>, <xref ref-type="fig" rid="F3">12</xref>).</p><p>
              <italic>Notogaster.</italic> Sixteen pairs of primary notogastral setae clearly discernible: c<sub>1</sub>, c<sub>2</sub>, c<sub>3</sub>, d<sub>1</sub>, d<sub>2</sub>, d<sub>3</sub>, e<sub>1</sub>, e<sub>2</sub>, f<sub>1</sub>, f<sub>2</sub>, h<sub>1</sub>, h<sub>2</sub>, h<sub>3</sub>, p<sub>1</sub>, p<sub>2</sub>, p<sub>3</sub> (Figures <xref ref-type="fig" rid="F1">1</xref>, <xref ref-type="fig" rid="F2">8</xref>, <xref ref-type="fig" rid="F2">9</xref>, <xref ref-type="fig" rid="F3">11</xref>). Ten transversal bands: S<sub>1</sub>, S<sub>2</sub>, S<sub>3</sub>, S<sub>4</sub>, S<sub>5,</sub> S<sub>6</sub>, S<sub>7</sub>, S<sub>8</sub>, S<sub>9</sub>, S<sub>10</sub> (Figures <xref ref-type="fig" rid="F1">1</xref>, <xref ref-type="fig" rid="F1">5</xref>, <xref ref-type="fig" rid="F2">8</xref>, <xref ref-type="fig" rid="F2">9</xref>, <xref ref-type="fig" rid="F3">11</xref>). S<sub>1</sub> anterior to setae c<sub>1</sub> ,c<sub>2</sub>, c<sub>3</sub>, crossing transverse medial notogastral plane (Figures <xref ref-type="fig" rid="F1">1</xref>, <xref ref-type="fig" rid="F2">8</xref>, <xref ref-type="fig" rid="F2">9</xref>, <xref ref-type="fig" rid="F3">11</xref>, <xref ref-type="fig" rid="F3">12</xref>); S<sub>2</sub> crossing transverse medial notogastral plane, extending slightly beyond c<sub>2</sub> setae, terminating near c<sub>3</sub> in a large ovoid tip; S<sub>3</sub> situated behind c setal alignment and in front of d setal alignment, crossing medial notogastral plane (Figure <xref ref-type="fig" rid="F3">11</xref>); S<sub>4</sub> behind d<sub>1</sub>, d<sub>2</sub> setal alignment, not crossing medial notogastral plane;S<sub>5</sub> oblique, exceeding d<sub>1</sub> setal insertion level, terminating in rounded end (Figures <xref ref-type="fig" rid="F1">1</xref>, <xref ref-type="fig" rid="F2">8</xref>, <xref ref-type="fig" rid="F2">9</xref>, <xref ref-type="fig" rid="F3">11</xref>), not crossing medial notogastral plane; S<sub>6</sub> crossing medial notogastral plane, thin band surpassing e<sub>2</sub> setal insertion level, laterally extending to unsclerotized lateral longitudinal line; S<sub>7</sub> <abbrev xmlns:xlink="http://www.w3.org/1999/xlink" xlink:title="anterior transversal depression" id="ABBRID0ESVAE" xlink:type="simple">at</abbrev> level f<sub>1</sub>, f<sub>2</sub> setal insertion, not crossing medial notogastral plane, terminating near f<sub>1</sub> setal insertion; S<sub>8</sub> behind f<sub>2</sub> setal level, extending obliquely to f<sub>1</sub> setal insertion, crossing medial notogastral plane; S<sub>9</sub> situated <abbrev xmlns:xlink="http://www.w3.org/1999/xlink" xlink:title="anterior transversal depression" id="ABBRID0EEWAE" xlink:type="simple">at</abbrev> h setal insertion level, crossing medial notogastral plane; S<sub>10</sub> in front of p<sub>1</sub> insertion level, not crossing medial notogastral plane.</p><fig id="F4" position="float" orientation="portrait"><label>Figures 14–18.</label><caption><p>
                  <italic><tp:taxon-name><tp:taxon-name-part taxon-name-part-type="genus" reg="Meristacarus">Meristacarus</tp:taxon-name-part> <tp:taxon-name-part taxon-name-part-type="species" reg="perikopesis">perikopesis</tp:taxon-name-part></tp:taxon-name></italic> sp. n. Adult with cerotegumental layer. <abbrev xmlns:xlink="http://www.w3.org/1999/xlink" xlink:title="Scanning Electron Microscopy" id="ABBRID0E6WAE" xlink:type="simple">SEM</abbrev> micrographs. <bold>14</bold> ventral view <bold>15</bold> genital zone <bold>16</bold> ano-adanal region <bold>17</bold> adanal setae <bold>18</bold> epimeral setae 1a. Scale bars: 500 μm (<bold>14</bold>); 100 μm (<bold>15</bold>); 100 μm (<bold>16</bold>); 25 μm (<bold>17</bold>); 30 μm (<bold>18</bold>).</p></caption><graphic xmlns:xlink="http://www.w3.org/1999/xlink" xlink:href="zookeys-743-043-g004.jpg" position="float" orientation="portrait" xlink:type="simple" id="oo_190950.jpg"/></fig><p>Five pairs of lyrifissures present: ia, ip, im, ips, ih; ips situated on adanal fold band (BPDA) (Figure <xref ref-type="fig" rid="F2">10</xref>); im near e<sub>2</sub> setae and ih behind p<sub>3</sub>.</p><p>
              <italic>Lateral region</italic>. In lateral view certain transverse bands are hardly discernible, principally S<sub>8</sub>, S<sub>9</sub>, S<sub>10</sub> (Figure <xref ref-type="fig" rid="F3">11</xref>). Flat smooth prodorsal margin present on either side of cavities housing legs I-IV when retracted. Anterior notogastral zone presenting conspicuous tectum and clearly defined unsclerotized lateral longitudinal line (Figure <xref ref-type="fig" rid="F2">8</xref>).In posterior notogastral zone, where unsclerotized line is absent, notaspis and pleuraspis not delimited (Figure <xref ref-type="fig" rid="F2">8</xref>).</p><p>
              <italic>Ventral region</italic>. Subcapitulum more or less triangular, posterior zone ovoid. Four pairs of subcapitular setae, a, m<sub>1</sub>, m<sub>2,</sub> h. Smooth elevated triangular structure (Figure <xref ref-type="fig" rid="F5">19</xref> indicated by*) containing m<sub>2</sub>, m<sub>1</sub>, a setae determined by oblique line from subcapitular marginal zone to medial longitudinal plane, with h setae situated outside triangle in a depressed area (Figure <xref ref-type="fig" rid="F5">19</xref>). Cuticle smooth in central zone of this depressed area, but colliculate microsculpture observed bordering the triangular elevated zone (containing m<sub>2</sub>, m<sub>1</sub>, h setae). Adoral setae (Figures <xref ref-type="fig" rid="F5">19</xref>, <xref ref-type="fig" rid="F5">20</xref>):or<sub>1</sub> large, teardrop-shaped; or<sub>2</sub> elongate, wide, terminating in acute tip; or<sub>3</sub>, long and thin, sharply tipped. Coxisternal region divided into two parts by ventrosejugal groove (Figures <xref ref-type="fig" rid="F4">14</xref>, <xref ref-type="fig" rid="F5">21</xref>). Apodemes clearly visible; epimeral setal formulae 3-1-3-4 (Figure <xref ref-type="fig" rid="F2">10</xref>). Genital plate rounded, undivided, usually with ten pairs of setae, but sometimes only nine pairs (Figures <xref ref-type="fig" rid="F4">14</xref>, <xref ref-type="fig" rid="F4">15</xref>); six simple setae paraxially and three or four antiaxially. Preanal plate more or less triangular, rounded central zone (Figures <xref ref-type="fig" rid="F4">14</xref>, <xref ref-type="fig" rid="F4">15</xref>, <xref ref-type="fig" rid="F4">16</xref>).</p><fig id="F5" position="float" orientation="portrait"><label>Figures 19–22.</label><caption><p>
                  <italic><tp:taxon-name><tp:taxon-name-part taxon-name-part-type="genus" reg="Meristacarus">Meristacarus</tp:taxon-name-part> <tp:taxon-name-part taxon-name-part-type="species" reg="perikopesis">perikopesis</tp:taxon-name-part></tp:taxon-name></italic> sp. n. Adult female with cerotegumental layer. <abbrev xmlns:xlink="http://www.w3.org/1999/xlink" xlink:title="Scanning Electron Microscopy" id="ABBRID0EV2AE" xlink:type="simple">SEM</abbrev> micrographs. <bold>19</bold> subcapitulum <bold>20</bold> adoral setae <bold>21</bold> epimeral zone <bold>22</bold> rostrum and anterior zone of chelicera and palp. Scale bars: 100 μm (<bold>19</bold>); 40 μm (<bold>20</bold>); 200 μm (<bold>21</bold>); 100 μm (<bold>22</bold>).</p></caption><graphic xmlns:xlink="http://www.w3.org/1999/xlink" xlink:href="zookeys-743-043-g005.jpg" position="float" orientation="portrait" xlink:type="simple" id="oo_190951.jpg"/></fig><p>Adanal plate with four pairs of setae (Figure <xref ref-type="fig" rid="F4">16</xref>); setae with very small barbs (Figure <xref ref-type="fig" rid="F4">17</xref>). Band BPAD clearly visible; lyrifissure ips present near margin of this band (Figure <xref ref-type="fig" rid="F2">10</xref>).</p><p>
              <italic>Legs.</italic> Two types of femora can be distinguished. Femora legs I and II displaying large ventral blade (Figure <xref ref-type="fig" rid="F4">14</xref>), femora legs III and IV with poorly developed ventral <!--PageBreak-->blade. Setae <italic>u</italic> laterally flattened on all legs (Figures <xref ref-type="fig" rid="F6">23</xref>, <xref ref-type="fig" rid="F6">24</xref>, <xref ref-type="fig" rid="F6">25</xref>, <xref ref-type="fig" rid="F6">26</xref>, <xref ref-type="fig" rid="F6">27</xref>), with flap housing <italic>s</italic> setae on claw (Figure <xref ref-type="fig" rid="F6">27</xref> indicated by Solid upwards arrow). Famulus spur-shaped (Figure <xref ref-type="fig" rid="F6">28</xref>), setal formulae I (0-4-2-2-16-1) (2-1-2); II (0-5-4-4-15-1) (1-1-1); III (2-4-3-4-13-1) (1-1-0); IV (2-3-2-3-13-1(1-0-0).</p><!--PageBreak--></tp:treatment-sec><tp:treatment-sec sec-type="remarks" id="SECID0EH5AE"><title>Remarks.</title><p>The porose area indicated by <xref ref-type="bibr" rid="B18">Grandjean 1934</xref>: 37 “…<italic>et par sesairesporeuses au nombre de plusieurscentaines, répartiessurtoute la surface du corps</italic>” describing <italic><tp:taxon-name><tp:taxon-name-part taxon-name-part-type="genus" reg="Meristacarus">Meristacarus</tp:taxon-name-part> <tp:taxon-name-part taxon-name-part-type="species" reg="porcula">porcula</tp:taxon-name-part></tp:taxon-name></italic>, is referred to as pusticulate cuticular microsculpture (diameter of pustules between 20–7μm) in this paper. These structures were studied using optical microscopy in order to confirm their similarity to the description given by <xref ref-type="bibr" rid="B4">Alberti et al. 1996</xref>: 280 “<!--PageBreak--><italic>In lohmanniid mites numerous distinct porose areas may be seen in certain taxa (e.g. <tp:taxon-name><tp:taxon-name-part taxon-name-part-type="genus" reg="Meristacarus">Meristacarus</tp:taxon-name-part></tp:taxon-name>, <tp:taxon-name><tp:taxon-name-part taxon-name-part-type="genus" reg="Mixacarus">Mixacarus</tp:taxon-name-part></tp:taxon-name>)</italic>”. In 1997 <xref ref-type="bibr" rid="B5">Alberti et al. 1997</xref>: 58–63: indicated: “<italic>In light microscopy they appear as distinct patches of higher transparency and show the fine striation perpendicular to the surface, that is typical of porose areas (Fig. 29)</italic>” and referred to <abbrev xmlns:xlink="http://www.w3.org/1999/xlink" xlink:title="Scanning Electron Microscopy" id="ABBRID0EY6AE" xlink:type="simple">SEM</abbrev> studies: “<italic>This similarity is also evident with <abbrev xmlns:xlink="http://www.w3.org/1999/xlink" xlink:title="Scanning Electron Microscopy" id="ABBRID0E56AE" xlink:type="simple">SEM</abbrev> (Fig. 30 A) the porose areas are not visible from the exterior but very shallow depressions indicate sometimes their location</italic>”.</p><p>Our results are markedly different to <xref ref-type="bibr" rid="B5">Alberti et al. 1997</xref> (Fig. <xref ref-type="fig" rid="F7">30A</xref>) as, although the porose areas and/or shallow depressions are not visible under <abbrev xmlns:xlink="http://www.w3.org/1999/xlink" xlink:title="Scanning Electron Microscopy" id="ABBRID0EOAAG" xlink:type="simple">SEM</abbrev>, well-defined pustules are clearly discernible. Also, the <italic>irregular cross-shaped grooves</italic> differ from those described by <xref ref-type="bibr" rid="B4">Alberti et al. 1996</xref>, <xref ref-type="bibr" rid="B5">1997</xref>, where reference was made to pores, for example <xref ref-type="bibr" rid="B4">Alberti et al. 1996</xref>: 281, indicates, with reference to function “<italic>Such a glandular function is certain in the typical porose areas (octotaxic system, areas of part of the prosoma) in the medio dorsal porose areas of Acrogalumna males and the numerous areas of <tp:taxon-name><tp:taxon-name-part taxon-name-part-type="genus" reg="Mixacarus">Mixacarus</tp:taxon-name-part></tp:taxon-name></italic>” and “<italic>The latter two types are remarkable in being innervated. The secretions pass through the inner layers of the epicuticle (no open pores) and are presumably lipids</italic>” and later: “<italic>This statement can now be modified in such a way that organs with one or another functions –respiration on the one hand or secretory on the other hand</italic>…”.</p><fig id="F6" position="float" orientation="portrait"><label>Figures 23–28.</label><caption><p>
                  <italic><tp:taxon-name><tp:taxon-name-part taxon-name-part-type="genus" reg="Meristacarus">Meristacarus</tp:taxon-name-part> <tp:taxon-name-part taxon-name-part-type="species" reg="perikopesis">perikopesis</tp:taxon-name-part></tp:taxon-name></italic> sp. n. Adult female with cerotegumental layer. <abbrev xmlns:xlink="http://www.w3.org/1999/xlink" xlink:title="Scanning Electron Microscopy" id="ABBRID0E6BAG" xlink:type="simple">SEM</abbrev> micrographs. <bold>23</bold> leg IV paraxial view <bold>24</bold> leg II paraxial view <bold>25</bold> leg III <bold>26</bold> apical zone, leg II <bold>27</bold> ventral apical zone, leg II <bold>28</bold> tarsus I, famulus and solenidion zone. Scale bars: 50 μm (<bold>23–25</bold>); 20 μm (<bold>26</bold>); 5 μm (<bold>27, 28</bold>).</p></caption><graphic xmlns:xlink="http://www.w3.org/1999/xlink" xlink:href="zookeys-743-043-g006.jpg" position="float" orientation="portrait" xlink:type="simple" id="oo_190952.jpg"/></fig></tp:treatment-sec><tp:treatment-sec><!--Section generated to contain objects referenced in tp:taxon-treatment.--><fig id="F7" position="float" orientation="portrait"><label>Figures 29–34.</label><caption><p>
                  <italic><tp:taxon-name><tp:taxon-name-part taxon-name-part-type="genus" reg="Torpacarus">Torpacarus</tp:taxon-name-part> <tp:taxon-name-part taxon-name-part-type="species" reg="eidikoterai">eidikoterai</tp:taxon-name-part></tp:taxon-name></italic> sp. n. Adult female with cerotegumental layer. <abbrev xmlns:xlink="http://www.w3.org/1999/xlink" xlink:title="Scanning Electron Microscopy" id="ABBRID0EUPAG" xlink:type="simple">SEM</abbrev> micrographs. <bold>29</bold> dorsal view <bold>30</bold> lateral view, interlamellar setae and sensillus <bold>31</bold> rostral setae <bold>32</bold> c<sub>1</sub> notogastral setae <bold>33</bold> c<sub>1</sub> notogastral setae, variations <bold>34</bold> notogastral setae, lateral view. Scale bars: 100 μm (<bold>29</bold>); 30 μm (<bold>30</bold>); 40 μm (<bold>31</bold>); 10 μm (<bold>32</bold>); 10 μm (<bold>33</bold>); 10 μm (<bold>34</bold>).</p></caption><graphic xmlns:xlink="http://www.w3.org/1999/xlink" xlink:href="zookeys-743-043-g007.jpg" position="float" orientation="portrait" xlink:type="simple" id="oo_190953.jpg"/></fig></tp:treatment-sec><ref-list><ref id="B18"><mixed-citation xmlns:xlink="http://www.w3.org/1999/xlink" xlink:type="simple">
          <person-group><name name-style="western"><surname>Grandjean</surname><given-names>F</given-names></name></person-group> (<year>1934</year>) <article-title>La notation des poils gastronotiques et des poils dorsaux du propodosoma chez les Oribates (Acariens).</article-title> <source>Bulletin de la Société zoologique de France</source> <volume>59</volume>: <fpage>12</fpage>–<lpage>44</lpage>.</mixed-citation></ref><ref id="B4"><mixed-citation xmlns:xlink="http://www.w3.org/1999/xlink" xlink:type="simple">
          <person-group><name name-style="western"><surname>Alberti</surname><given-names>G</given-names></name><name name-style="western"><surname>Norton</surname><given-names>R</given-names></name><name name-style="western"><surname>Addis</surname><given-names>J</given-names></name><name name-style="western"><surname>Fernandez</surname><given-names>N</given-names></name><name name-style="western"><surname>Franklin</surname><given-names>E</given-names></name><name name-style="western"><surname>Kratzmann</surname><given-names>M</given-names></name><name name-style="western"><surname>Moreno</surname><given-names>A</given-names></name><name name-style="western"><surname>Ribeiro</surname><given-names>E</given-names></name><name name-style="western"><surname>Weigmann</surname><given-names>G</given-names></name><name name-style="western"><surname>Woas</surname><given-names>S</given-names></name></person-group> (<year>1996</year>) <article-title>Porose areas and related organs in oribatid mites (<tp:taxon-name><tp:taxon-name-part taxon-name-part-type="order">Oribatida</tp:taxon-name-part></tp:taxon-name>).</article-title> In: <person-group><name name-style="western"><surname>Mitchell</surname><given-names>R</given-names></name><name name-style="western"><surname>Horn</surname><given-names>DJ</given-names></name><name name-style="western"><surname>Needham</surname><given-names>GR</given-names></name><name name-style="western"><surname>Welbourn</surname><given-names>WC</given-names></name></person-group> (<role>Eds</role>) <issue-title>Acarology IX. Proceedings of the 9th International Congress of Acarology.</issue-title> <source>Ohio Biological Survey Columbus, Ohio, vol</source> <volume>1</volume>: <fpage>277</fpage>–<lpage>283</lpage>.</mixed-citation></ref><ref id="B5"><mixed-citation xmlns:xlink="http://www.w3.org/1999/xlink" xlink:type="simple">
          <person-group><name name-style="western"><surname>Alberti</surname><given-names>G</given-names></name><name name-style="western"><surname>Norton</surname><given-names>R</given-names></name><name name-style="western"><surname>Addis</surname><given-names>J</given-names></name><name name-style="western"><surname>Fernandez</surname><given-names>N</given-names></name><name name-style="western"><surname>Kratsmann</surname><given-names>M</given-names></name><name name-style="western"><surname>Moreno</surname><given-names>A</given-names></name><name name-style="western"><surname>Ribeiro</surname><given-names>E</given-names></name><name name-style="western"><surname>Weigmann</surname><given-names>G</given-names></name><name name-style="western"><surname>Woas</surname><given-names>S</given-names></name></person-group> (<year>1997</year>) <article-title>Porose integumental organs of oribatid mites (<tp:taxon-name><tp:taxon-name-part taxon-name-part-type="subclass">Acari</tp:taxon-name-part></tp:taxon-name>, <tp:taxon-name><tp:taxon-name-part taxon-name-part-type="order">Oribatida</tp:taxon-name-part></tp:taxon-name>). 2. Fine structure.</article-title> In: <person-group><name name-style="western"><surname>Alberti</surname><given-names>G</given-names></name><name name-style="western"><surname>Norton</surname><given-names>RA</given-names></name></person-group> (<role>Eds</role>) <issue-title>Porose integumental organs of oribatid mites (Acari, Oribatida).</issue-title> <source>Zoologica 48(146)</source>, <fpage>33</fpage>–<lpage>114</lpage>.</mixed-citation></ref></ref-list></tp:taxon-treatment>
