# Supplementary material for: The family Lohmanniidae (Acari, Oribatida) II: two new Oribatid mites, Meristacarus perikopesis sp. n. from Costa Rica and Torpacarus eidikoterai sp. n. from Kenya
Source: Zookeys. 2018 Mar 14;(743):43–66. doi: 10.3897/zookeys.743.22815 (PMC5904501; doi:10.3897/zookeys.743.22815)
Supplement: XML Treatment for Torpacarus eidikoterai [file zookeys.743.22815-treatment2.xml]

<!DOCTYPE tp:taxon-treatment
  PUBLIC "-//TaxonX//DTD Taxonomic Treatment Publishing DTD v0 20100105//EN" "tax-treatment-NSO.dtd">
<tp:taxon-treatment xmlns:tp="http://www.plazi.org/taxpub"><tp:treatment-meta><kwd-group><label>Taxon classification</label><kwd><named-content xmlns:xlink="http://www.w3.org/1999/xlink" content-type="kingdom">Animalia</named-content></kwd><kwd><named-content xmlns:xlink="http://www.w3.org/1999/xlink" content-type="order">ORDO</named-content></kwd><kwd><named-content xmlns:xlink="http://www.w3.org/1999/xlink" content-type="family">FAMILIA</named-content></kwd></kwd-group><mixed-citation publication-type="journal"><person-group><name><surname>Fernandez</surname><given-names>Nestor</given-names></name><name><surname>Theron</surname><given-names>Pieter</given-names></name><name><surname>Leiva</surname><given-names>Sergio</given-names></name><name><surname>Jordaan</surname><given-names>Anine</given-names></name></person-group><article-title>The family <tp:taxon-name><tp:taxon-name-part taxon-name-part-type="genus" reg="Lohmanniidae">Lohmanniidae</tp:taxon-name-part></tp:taxon-name> (<tp:taxon-name><tp:taxon-name-part taxon-name-part-type="subclass">Acari</tp:taxon-name-part></tp:taxon-name>, <tp:taxon-name><tp:taxon-name-part taxon-name-part-type="order">Oribatida</tp:taxon-name-part></tp:taxon-name>) II: two new Oribatid mites, <italic><tp:taxon-name><tp:taxon-name-part taxon-name-part-type="genus" reg="Meristacarus">Meristacarus</tp:taxon-name-part> <tp:taxon-name-part taxon-name-part-type="species" reg="perikopesis">perikopesis</tp:taxon-name-part></tp:taxon-name></italic> sp. n. from Costa Rica and <italic><tp:taxon-name><tp:taxon-name-part taxon-name-part-type="genus" reg="Torpacarus">Torpacarus</tp:taxon-name-part> <tp:taxon-name-part taxon-name-part-type="species" reg="eidikoterai">eidikoterai</tp:taxon-name-part></tp:taxon-name></italic> sp. n. from Kenya</article-title><source>Zookeys</source><day>14</day><month>3</month><year>2018</year><volume>2018</volume><issue>743</issue><fpage>43</fpage><lpage>66</lpage><pub-id pub-id-type="doi">10.3897/zookeys.743.22815</pub-id></mixed-citation></tp:treatment-meta><tp:nomenclature><tp:taxon-name>
                <tp:taxon-name-part taxon-name-part-type="genus" reg="Torpacarus">Torpacarus</tp:taxon-name-part>
                <tp:taxon-name-part taxon-name-part-type="species" reg="eidikoterai">eidikoterai</tp:taxon-name-part>
                <object-id xmlns:xlink="http://www.w3.org/1999/xlink" content-type="zoobank" xlink:type="simple">http://zoobank.org/68C7E647-D2A8-4AEC-AACA-F0E1E7CE3501</object-id>
              </tp:taxon-name><tp:taxon-status xmlns:xlink="http://www.w3.org/1999/xlink" xlink:type="simple">sp. n.</tp:taxon-status><xref ref-type="fig" rid="F7">Figures 29–34</xref><xref ref-type="fig" rid="F8">, 35–37</xref><xref ref-type="fig" rid="F9">, 38–41</xref><xref ref-type="fig" rid="F10">, 42–46</xref><xref ref-type="fig" rid="F11">, 47–52</xref><xref ref-type="fig" rid="F12">, 53–54</xref><xref ref-type="fig" rid="F13">, 55–58</xref></tp:nomenclature><tp:treatment-sec sec-type="etymology" id="SECID0EKFAG"><title>Etymology.</title><p>The specific epithet <italic><tp:taxon-name><tp:taxon-name-part taxon-name-part-type="genus" reg="Torpacarus"/><tp:taxon-name-part taxon-name-part-type="species" reg="eidikoterai">eidikoterai</tp:taxon-name-part></tp:taxon-name></italic> is derived from eidikótera (ειδικότερα in Greek meaning particular in English), due to specimen characteristics.</p></tp:treatment-sec><tp:treatment-sec sec-type="type material" id="SECID0E1FAG"><title>Type material.</title><p>
              <bold><italic>Holotype</italic></bold>. ♀ Female KEN 77-42. Tana. River distr. Lac Shakababo près de Ngao. Tamisage broussailles avec des cactées. 28. X. 1977. LEG. V. Mahnert &amp; J.L. Perret“. Material deposited in the Collection of the Museum of Natural History, Geneva. <bold><italic>Paratypes</italic></bold>. same data, 2 ♀♀ deposited in MHNG; preserved in 70 % ethanol.</p></tp:treatment-sec><tp:treatment-sec sec-type="diagnosis" id="SECID0EIGAG"><title>Diagnosis.</title><p>Microsculpture. Areolate: prodorsum, except for CSO zone; entire notogaster lateral to BPAD; near setal insertion p<sub>2</sub>, p<sub>3</sub> extending to acetabulum IV; epimeral zone. Smooth: anterior prodorsal zone of CSO; anterior notogastral zone; anterior epimeral zone; central epimeral zone behind v.sj furrow; internal preanal zone; adanal plate. Colliculate: epimeral zone <abbrev xmlns:xlink="http://www.w3.org/1999/xlink" xlink:title="anterior transversal depression" id="ABBRID0ESGAG" xlink:type="simple">at</abbrev> level of acetabulum IV; around 4a epimeral setal insertion; lateral adanal zone and BPAD; elevated ridges on genital plate. Prodorsum. Rostrum weakly bilobate with small central structure; elevated smooth longitudinal zone with CSO; externally to exa, exp, le and ro setae, flat elevated margin extending dorsally, terminating near rostrum; ovoid ring-shaped bothridium, lateral opening; internal bothridial ring pronounced on cuticular surface; sensillus bipectinate; postbothridial transverse band sb forming shallow groove, transversal prodorsal band sb present. Notogaster. Sixteen pairs of primary notogastral setae: c<sub>1</sub>, c<sub>2</sub>, c<sub>3</sub>, d<sub>1</sub>, d<sub>2</sub>, d<sub>3</sub>, e<sub>1</sub>, e<sub>2</sub>, f<sub>1</sub>, f<sub>2</sub>, h<sub>1</sub>, h<sub>2</sub>, h<sub>3</sub>, p<sub>1</sub>, p<sub>2</sub>, p<sub>3</sub>; setae c<sub>1</sub>,c<sub>2</sub> d<sub>1</sub>, d<sub>2</sub> ,e<sub>1</sub> either with few barbs, or nail-shaped. Transversal bands not observed, six paired depressions <abbrev xmlns:xlink="http://www.w3.org/1999/xlink" xlink:title="anterior transversal depression" id="ABBRID0EAIAG" xlink:type="simple">at</abbrev>, <abbrev xmlns:xlink="http://www.w3.org/1999/xlink" xlink:title="medial transversal depression" id="ABBRID0EEIAG" xlink:type="simple">mt</abbrev>; nt, <abbrev xmlns:xlink="http://www.w3.org/1999/xlink" xlink:title="posterior depression" id="ABBRID0EIIAG" xlink:type="simple">pt</abbrev>, <abbrev xmlns:xlink="http://www.w3.org/1999/xlink" xlink:title="medial transversal depression" id="ABBRID0EMIAG" xlink:type="simple">mt</abbrev><sub>1</sub>, <abbrev xmlns:xlink="http://www.w3.org/1999/xlink" xlink:title="posterior depression" id="ABBRID0ERIAG" xlink:type="simple">pt</abbrev><sub>2</sub> present, depressions not crossing medial notogastral plane. Ventral region. Epimeral setal formulae (3-1-4-4).</p><p>
              <bold>Description.</bold> <italic>Measurements.</italic> <abbrev xmlns:xlink="http://www.w3.org/1999/xlink" xlink:title="Scanning Electron Microscopy" id="ABBRID0E3IAG" xlink:type="simple">SEM</abbrev> 756 (727–780) × 337 (281–400) μm (n: 8). Light microscopy: 775 (751–811) × 342 (334– 403) μm (n:4).</p><!--PageBreak--><p>
              <italic>Shape.</italic> Elongate-oval (Figures <xref ref-type="fig" rid="F7">29</xref>, <xref ref-type="fig" rid="F8">36</xref>).</p><p>
              <italic>Colour.</italic> Specimens without cerotegument: brown-light red; slightly shiny when observed in reflected light.</p><p>
              <italic>Cerotegument.</italic> Not detected.</p><p>
              <italic>Integument.</italic> Microsculpture varying according to body region: <italic>areolate</italic> (Figures <xref ref-type="fig" rid="F9">39</xref>, <xref ref-type="fig" rid="F12">53</xref> indicated by diamond symbol): entire prodorsum (Figures <xref ref-type="fig" rid="F7">29</xref>, <xref ref-type="fig" rid="F8">35</xref>, <xref ref-type="fig" rid="F12">53</xref>, <xref ref-type="fig" rid="F13">55</xref>, indicated by diamond) besides medial anterior zone of CSO (Figures <xref ref-type="fig" rid="F9">39</xref>, <xref ref-type="fig" rid="F9">40</xref>, indicated by diamond see below); entire notogaster (Figures <xref ref-type="fig" rid="F7">29</xref>, <xref ref-type="fig" rid="F8">35</xref>, <xref ref-type="fig" rid="F8">37</xref>, <xref ref-type="fig" rid="F9">38</xref>, <xref ref-type="fig" rid="F12">53</xref>, <xref ref-type="fig" rid="F12">54</xref> indicated by diamond) lateral to BPAD near setal insertion p<sub>2</sub>, p<sub>3</sub> extending to IV acetabulum (Figures <xref ref-type="fig" rid="F8">37</xref>, <xref ref-type="fig" rid="F10">42</xref>, <xref ref-type="fig" rid="F11">52</xref>, <xref ref-type="fig" rid="F12">54</xref>, indicated by diamond); epimeral zone (Figures <xref ref-type="fig" rid="F10">42</xref>, <xref ref-type="fig" rid="F11">47</xref>, <xref ref-type="fig" rid="F12">54</xref>, <xref ref-type="fig" rid="F13">56</xref>, <xref ref-type="fig" rid="F13">57</xref>, <xref ref-type="fig" rid="F13">58</xref>, indicated by diamond). <italic>Smooth</italic> on anterior prodorsal zone of CSO (Figures <xref ref-type="fig" rid="F9">39</xref>, <xref ref-type="fig" rid="F9">40</xref>, indicated by large dot); anterior notogastral zone (Figures <xref ref-type="fig" rid="F7">29</xref>, <xref ref-type="fig" rid="F8">35</xref>, <xref ref-type="fig" rid="F9">38</xref> indicated by large dot); anterior epimeral zone (Figure <xref ref-type="fig" rid="F11">47</xref>, indicated by large dot), central epimeral zone behind v.sj furrow (Figure <xref ref-type="fig" rid="F11">47</xref> indicated by large dot); subcapitulum (Figures <xref ref-type="fig" rid="F10">45</xref>, <xref ref-type="fig" rid="F10">46</xref> indicated by large dot); preanal zone and internal zone adanal plate (Figure <xref ref-type="fig" rid="F11">52</xref> indicated by large dot); <italic>colliculate</italic> epimeral zone <abbrev xmlns:xlink="http://www.w3.org/1999/xlink" xlink:title="anterior transversal depression" id="ABBRID0ELOAG" xlink:type="simple">at</abbrev> level of acetabulum IV (Figure <xref ref-type="fig" rid="F11">47</xref>, indicated by diamond made up of 4 smaller diamonds); around 4a epimeral setal insertion (Figure <xref ref-type="fig" rid="F11">51</xref> indicated by diamond made up of 4 smaller diamonds); lateral adanal zone and BPAD (Figure <xref ref-type="fig" rid="F11">52</xref> indicated by diamond made up of 4 smaller diamonds); <italic>elevated ridges</italic> on genital plate (Figure <xref ref-type="fig" rid="F11">51</xref>).</p><fig id="F7" position="float" orientation="portrait"><label>Figures 29–34.</label><caption><p>
                  <italic><tp:taxon-name><tp:taxon-name-part taxon-name-part-type="genus" reg="Torpacarus">Torpacarus</tp:taxon-name-part> <tp:taxon-name-part taxon-name-part-type="species" reg="eidikoterai">eidikoterai</tp:taxon-name-part></tp:taxon-name></italic> sp. n. Adult female with cerotegumental layer. <abbrev xmlns:xlink="http://www.w3.org/1999/xlink" xlink:title="Scanning Electron Microscopy" id="ABBRID0EUPAG" xlink:type="simple">SEM</abbrev> micrographs. <bold>29</bold> dorsal view <bold>30</bold> lateral view, interlamellar setae and sensillus <bold>31</bold> rostral setae <bold>32</bold> c<sub>1</sub> notogastral setae <bold>33</bold> c<sub>1</sub> notogastral setae, variations <bold>34</bold> notogastral setae, lateral view. Scale bars: 100 μm (<bold>29</bold>); 30 μm (<bold>30</bold>); 40 μm (<bold>31</bold>); 10 μm (<bold>32</bold>); 10 μm (<bold>33</bold>); 10 μm (<bold>34</bold>).</p></caption><graphic xmlns:xlink="http://www.w3.org/1999/xlink" xlink:href="zookeys-743-043-g007.jpg" position="float" orientation="portrait" xlink:type="simple" id="oo_190953.jpg"/></fig><p>
              <italic>Setation</italic> (legs not included). Two types of setae: smooth and barbate: subcapitular setae a, adoral setae, or<sub>1</sub>, or<sub>2</sub>, or<sub>3</sub> (Figures <xref ref-type="fig" rid="F10">45</xref>, <xref ref-type="fig" rid="F10">46</xref>). The second type consists of different sub-types: <italic>large seta with large barbs</italic>: prodorsal setae, notogastral setaec<sub>3</sub>, d<sub>3</sub>, e<sub>2</sub>, f<sub>1</sub>, f<sub>2</sub>, h<sub>1</sub>, h<sub>2</sub>, h<sub>3</sub>, p<sub>1</sub>, p<sub>2</sub>, p<sub>3</sub>; adanal setae (Figures <xref ref-type="fig" rid="F7">30</xref>, <xref ref-type="fig" rid="F7">31</xref>, <xref ref-type="fig" rid="F7">34</xref>, <xref ref-type="fig" rid="F8">35</xref>, <xref ref-type="fig" rid="F8">36</xref>, <xref ref-type="fig" rid="F8">37</xref>, <xref ref-type="fig" rid="F9">38</xref>, <xref ref-type="fig" rid="F9">39</xref>, <xref ref-type="fig" rid="F9">40</xref>, <xref ref-type="fig" rid="F10">42</xref>, <xref ref-type="fig" rid="F11">48</xref>, <xref ref-type="fig" rid="F11">52</xref>). <italic>Small setae with few barbs or nail-shaped</italic>: notogastral setae c<sub>1</sub>, c<sub>2</sub>, d<sub>1</sub>, d<sub>2</sub>, e<sub>1</sub> (Figures <xref ref-type="fig" rid="F7">32</xref>, <xref ref-type="fig" rid="F7">33</xref>). <italic>Small setae with a few long barbs</italic>: epimeral setae (Figure <xref ref-type="fig" rid="F10">44</xref>); genital setae (Figure <xref ref-type="fig" rid="F11">50</xref>), in some instances genital setae are observed lacking barbs, with feint dentition or smooth (Figure <xref ref-type="fig" rid="F11">49</xref>). <italic>Medium length setae with barbs aligned on either side</italic>: subcapitular setae h, m<sub>1</sub>, m<sub>2</sub> (Figure <xref ref-type="fig" rid="F10">43</xref>), sometimes limited dentition between the two setal alignments.</p><p>
              <italic>Prodorsum.</italic> Polyhedral in dorsal view, between bng and le setal insertion levels (Figure <xref ref-type="fig" rid="F7">29</xref>, <xref ref-type="fig" rid="F8">36</xref>); anterior zone between le setal level and rostrum beak-shaped (Figures <xref ref-type="fig" rid="F7">29</xref>, <xref ref-type="fig" rid="F8">36</xref>).Lateral view triangular to polyhedral (Figures <xref ref-type="fig" rid="F8">35</xref>, <xref ref-type="fig" rid="F9">38</xref>). Polyhedral in frontal view between bng and le setal insertion level, elongate between le setal insertion level and rostrum (Figure <xref ref-type="fig" rid="F9">39</xref>), ro setae and CSO observed in elongate zone; typical areolate microsculpture also present; however in the medial anterior apical zone (forward ro setae) an elevated smooth longitudinal zone and CSO are observed (Figures <xref ref-type="fig" rid="F9">39</xref>, <xref ref-type="fig" rid="F9">40</xref> indicated by large dot). Rostrum weakly bilobate with a small central structure (Figures <xref ref-type="fig" rid="F9">39</xref>, <xref ref-type="fig" rid="F9">40</xref> indicated by solid upwards arrow); flat elevated margin extending dorsally, observed laterally up to smooth elevated longitudinal zone, terminating near rostrum (Figures <xref ref-type="fig" rid="F9">39</xref>, <xref ref-type="fig" rid="F9">40</xref> indicated by solid leftwards arrow) on either side of prodorsal area, externally to exa, exp, le, ro setae, derived from margin of lateral depression housing legs; ro setal length 57 (55–59) μm, erect, apically curving backwards (Figures <xref ref-type="fig" rid="F9">39</xref>, <xref ref-type="fig" rid="F9">40</xref>); le 92 (90–94) μm, erect, directing upwards (Figures <xref ref-type="fig" rid="F9">38</xref>, <xref ref-type="fig" rid="F9">39</xref>); exa 31 (32–34) μm, directing externally and upwards (Figures <xref ref-type="fig" rid="F9">38</xref>, <xref ref-type="fig" rid="F9">39</xref>); exp 90 (87–92) μm, externally directed (Figures <xref ref-type="fig" rid="F9">38</xref>, <xref ref-type="fig" rid="F9">39</xref>); in 89 (98–79) μm , erect, directing upwards, slightly backwards (Figures <xref ref-type="fig" rid="F9">38</xref>, <xref ref-type="fig" rid="F9">39</xref>).</p><fig id="F8" position="float" orientation="portrait"><label>Figures 35–37.</label><caption><p>
                  <italic><tp:taxon-name><tp:taxon-name-part taxon-name-part-type="genus" reg="Torpacarus">Torpacarus</tp:taxon-name-part> <tp:taxon-name-part taxon-name-part-type="species" reg="eidikoterai">eidikoterai</tp:taxon-name-part></tp:taxon-name></italic> sp. n. Adult female, optical observations. <bold>35</bold> lateral view <bold>36</bold> dorsal view <bold>37</bold> ventral view. Scale bars: 399 μm (<bold>35</bold>); 500 μm (<bold>36–37</bold>).</p></caption><graphic xmlns:xlink="http://www.w3.org/1999/xlink" xlink:href="zookeys-743-043-g008.jpg" position="float" orientation="portrait" xlink:type="simple" id="oo_190954.jpg"/></fig><p>Ovoid, ring-shaped bothridium (bo), slightly elevated from cuticular surface (Figures <xref ref-type="fig" rid="F7">30</xref>, <xref ref-type="fig" rid="F8">35</xref>, <xref ref-type="fig" rid="F9">38</xref>, <xref ref-type="fig" rid="F9">39</xref>, <xref ref-type="fig" rid="F9">41</xref>); lateral opening. Internal bothridial ring structure pronounced on cuticular surface (Figures <xref ref-type="fig" rid="F7">30</xref>, <xref ref-type="fig" rid="F9">41</xref>). Sensillus (Si) length: 67 (60–86), bipectinate (Figures <xref ref-type="fig" rid="F7">30</xref>, <xref ref-type="fig" rid="F8">35</xref>, <xref ref-type="fig" rid="F8">36</xref>) with 15–21 large pectines on one side and small on the other (Figures <xref ref-type="fig" rid="F7">30</xref>, <xref ref-type="fig" rid="F9">41</xref>), sometimes small pectines are difficult to observe on Si stem (Figures <xref ref-type="fig" rid="F7">30</xref>, <xref ref-type="fig" rid="F8">35</xref>, <xref ref-type="fig" rid="F8">36</xref>, <xref ref-type="fig" rid="F9">41</xref>). Post bothridial transverse band sb forming shallow groove, posterior to bo, setae in situated on groove margin (Figures <xref ref-type="fig" rid="F7">29</xref>, <xref ref-type="fig" rid="F8">35</xref>, <xref ref-type="fig" rid="F8">36</xref>, <xref ref-type="fig" rid="F9">38</xref>); conspicuous in dorsolateral (Figure <xref ref-type="fig" rid="F7">30</xref>), frontal (Figure <xref ref-type="fig" rid="F9">39</xref>) and dorsoposterior view (Figure <xref ref-type="fig" rid="F12">53</xref>).</p><p>
              <italic>Notogaster.</italic> Sixteen pairs of primary notogastral setae: c<sub>1</sub>, c<sub>2</sub>, c<sub>3</sub>, d<sub>1</sub>, d<sub>2</sub>, d<sub>3</sub>, e<sub>1</sub>, e<sub>2</sub>, f<sub>1</sub>, f<sub>2</sub>, h<sub>1</sub>, h<sub>2</sub>, h<sub>3</sub>, p<sub>1</sub>, p<sub>2</sub>, p<sub>3</sub> clearly discernible (Figures <xref ref-type="fig" rid="F7">29</xref>, <xref ref-type="fig" rid="F8">35</xref>, <xref ref-type="fig" rid="F8">36</xref>, <xref ref-type="fig" rid="F9">38</xref>, <xref ref-type="fig" rid="F12">53</xref>). Small notogastral setae, usually barbate c<sub>1</sub>, c<sub>2</sub>, d<sub>1</sub>, d<sub>2</sub>, e<sub>1</sub> length 37 (36.5–38) μm; sometimes seta e modified to nail-shaped: 18 (17–19) μm; large notogastral setae c<sub>3</sub>, d<sub>3</sub>, e<sub>2</sub>, f<sub>1</sub>, f<sub>2</sub>, h<sub>1</sub>, h<sub>2</sub>, h<sub>3</sub>, p<sub>1</sub>, p<sub>2</sub>, p<sub>3</sub>: 106 (105–108) μm. Transversal bands of the type described in <italic><tp:taxon-name><tp:taxon-name-part taxon-name-part-type="genus" reg="Meristacarus">Meristacarus</tp:taxon-name-part></tp:taxon-name></italic> not observed, however clearly visible depressions in dorsoposterior-anterior view (Figure <xref ref-type="fig" rid="F12">53</xref>), with similar positioning of band indicated by <xref ref-type="bibr" rid="B19">Grandjean (1950)</xref> (see Remarks); depression <abbrev xmlns:xlink="http://www.w3.org/1999/xlink" xlink:title="medial transversal depression" id="ABBRID0EG6AG" xlink:type="simple">mt</abbrev> behind d<sub>2</sub>,d<sub>3</sub> setal insertion; oblique depression nt behind f<sub>1</sub>, h<sub>2</sub>setal insertion; <abbrev xmlns:xlink="http://www.w3.org/1999/xlink" xlink:title="posterior depression" id="ABBRID0ES6AG" xlink:type="simple">pt</abbrev> depression behind h<sub>1</sub> setal insertion level (Figure <xref ref-type="fig" rid="F12">53</xref>).</p><fig id="F9" position="float" orientation="portrait"><label>Figures 38–41.</label><caption><p>
                  <italic><tp:taxon-name><tp:taxon-name-part taxon-name-part-type="genus" reg="Torpacarus">Torpacarus</tp:taxon-name-part> <tp:taxon-name-part taxon-name-part-type="species" reg="eidikoterai">eidikoterai</tp:taxon-name-part></tp:taxon-name></italic> sp. n. Adult female with cerotegumental layer. <abbrev xmlns:xlink="http://www.w3.org/1999/xlink" xlink:title="Scanning Electron Microscopy" id="ABBRID0EPABG" xlink:type="simple">SEM</abbrev> micrographs. <bold>38</bold> lateral view <bold>39</bold> frontal view <bold>40</bold> prodorsal anterolateral view <bold>41</bold> bothidia and sensillus, lateral view. Scale bars: 500 μm (<bold>38</bold>); 200 μm (<bold>39</bold>); 100 μm (<bold>40</bold>); 50 μm (<bold>41</bold>).</p></caption><graphic xmlns:xlink="http://www.w3.org/1999/xlink" xlink:href="zookeys-743-043-g009.jpg" position="float" orientation="portrait" xlink:type="simple" id="oo_190955.jpg"/></fig><p>Three other depressions: <abbrev xmlns:xlink="http://www.w3.org/1999/xlink" xlink:title="anterior transversal depression" id="ABBRID0EKBBG" xlink:type="simple">at</abbrev> situated behind c<sub>2</sub>, c<sub>3</sub>setal insertions; <abbrev xmlns:xlink="http://www.w3.org/1999/xlink" xlink:title="medial transversal depression" id="ABBRID0ESBBG" xlink:type="simple">mt</abbrev><sub>1</sub> situated parallel to <abbrev xmlns:xlink="http://www.w3.org/1999/xlink" xlink:title="medial transversal depression" id="ABBRID0EXBBG" xlink:type="simple">mt</abbrev>; <abbrev xmlns:xlink="http://www.w3.org/1999/xlink" xlink:title="posterior depression" id="ABBRID0E2BBG" xlink:type="simple">pt</abbrev><sub>2</sub> only visible in ventro posterior-anterior (Figure <xref ref-type="fig" rid="F12">54</xref>) view, situated between h<sub>2</sub>, h<sub>3</sub> setae (Figure <xref ref-type="fig" rid="F12">53</xref>). None of these depression crossing medial notogastral plane.</p><p>Five pairs of lyrifissures present: ia, ip, im, ip, ih and ips; im behind d<sub>2</sub>, d<sub>3</sub> (Figure <xref ref-type="fig" rid="F8">35</xref>); ip behind f<sub>2</sub> (Figure <xref ref-type="fig" rid="F8">37</xref>); ia <abbrev xmlns:xlink="http://www.w3.org/1999/xlink" xlink:title="anterior transversal depression" id="ABBRID0E3CBG" xlink:type="simple">at</abbrev> level of c<sub>3</sub>setal insertion (Figure <xref ref-type="fig" rid="F8">37</xref>); ih anterior to h<sub>2</sub> setal insertion; ips situated on the adanal fold band (BPDA) (Figure <xref ref-type="fig" rid="F8">35</xref>).</p><p>Posterior anterior view. Dorsoposterior-anterior view (Figure <xref ref-type="fig" rid="F12">53</xref>). Bulged, distended body shape. All transversal depressions easily observed: bd, b.ng, <abbrev xmlns:xlink="http://www.w3.org/1999/xlink" xlink:title="anterior transversal depression" id="ABBRID0ESDBG" xlink:type="simple">at</abbrev>, <abbrev xmlns:xlink="http://www.w3.org/1999/xlink" xlink:title="medial transversal depression" id="ABBRID0EWDBG" xlink:type="simple">mt</abbrev>, <abbrev xmlns:xlink="http://www.w3.org/1999/xlink" xlink:title="medial transversal depression" id="ABBRID0E1DBG" xlink:type="simple">mt</abbrev><sub>1</sub>, nt, <abbrev xmlns:xlink="http://www.w3.org/1999/xlink" xlink:title="posterior depression" id="ABBRID0E6DBG" xlink:type="simple">pt</abbrev>.</p><p>Ventral posterior-anterior view (Figure <xref ref-type="fig" rid="F12">54</xref>). Epimeral depressions: three paired and one unpaired ; depression <italic><abbrev xmlns:xlink="http://www.w3.org/1999/xlink" xlink:title="posterior depression" id="ABBRID0EKEBG" xlink:type="simple">pt</abbrev><sub>2</sub></italic>clearly visible (indicated by upwards white bar arrow).</p><p>
              <italic>Lateral region.</italic> Only transversal prodorsal band <italic>sb</italic> and notogastral depressions <abbrev xmlns:xlink="http://www.w3.org/1999/xlink" xlink:title="medial transversal depression" id="ABBRID0EVEBG" xlink:type="simple">mt</abbrev><sub>1</sub>, <abbrev xmlns:xlink="http://www.w3.org/1999/xlink" xlink:title="posterior depression" id="ABBRID0E1EBG" xlink:type="simple">pt</abbrev>, <abbrev xmlns:xlink="http://www.w3.org/1999/xlink" xlink:title="posterior depression" id="ABBRID0E5EBG" xlink:type="simple">pt</abbrev><sub>2</sub> (Figure <xref ref-type="fig" rid="F9">38</xref>) discernible. Flat smooth elevated margin, derived from lateral depression housing legs (Figures <xref ref-type="fig" rid="F9">38</xref>, <xref ref-type="fig" rid="F9">39</xref>, <xref ref-type="fig" rid="F9">40</xref> indicated by solid leftwards arrow), extending to leg I-III (Figures <xref ref-type="fig" rid="F9">38</xref>, <xref ref-type="fig" rid="F13">55</xref>, <xref ref-type="fig" rid="F13">56</xref>, <xref ref-type="fig" rid="F13">57</xref>), clearly visible. Large spur present between legs I and II (Figures <xref ref-type="fig" rid="F9">38</xref>, <xref ref-type="fig" rid="F13">55</xref>, <xref ref-type="fig" rid="F13">56</xref> indicated upwards white bar arrow). Anterior notogastral zone with conspicuous tectum and clearly defined unsclerotized lateral longitudinal line (Figures <xref ref-type="fig" rid="F8">35</xref>, <xref ref-type="fig" rid="F9">38</xref>) extending to h<sub>3</sub> setal insertion level. Where unsclerotized line absent, notaspis and pleuraspis not delimited (Figures <xref ref-type="fig" rid="F8">35</xref>, <xref ref-type="fig" rid="F9">38</xref>) on posterior notogastral zone.</p><fig id="F10" position="float" orientation="portrait"><label>Figures 42–46.</label><caption><p>
                  <italic><tp:taxon-name><tp:taxon-name-part taxon-name-part-type="genus" reg="Torpacarus">Torpacarus</tp:taxon-name-part> <tp:taxon-name-part taxon-name-part-type="species" reg="eidikoterai">eidikoterai</tp:taxon-name-part></tp:taxon-name></italic> sp. n. Adult female with cerotegumental layer. <abbrev xmlns:xlink="http://www.w3.org/1999/xlink" xlink:title="Scanning Electron Microscopy" id="ABBRID0EUHBG" xlink:type="simple">SEM</abbrev> micrographs. <bold>42</bold> ventral view <bold>43</bold> subcapitular h setae <bold>44</bold> epimeral setae <bold>45</bold> subcapitulum ventral view <bold>46</bold> adoral setae. Scale bars: 500 μm (<bold>42</bold>); 20 μm (<bold>43</bold>); 20 μm (<bold>44</bold>); 100 μm (<bold>45</bold>); 30 μm (<bold>46</bold>).</p></caption><graphic xmlns:xlink="http://www.w3.org/1999/xlink" xlink:href="zookeys-743-043-g010.jpg" position="float" orientation="portrait" xlink:type="simple" id="oo_190956.jpg"/></fig><p>
              <italic>Ventral region</italic>. Subcapitulum polyhedral, posterior zone ovoid; spur visible behind subcapitular setae m<sub>2</sub> insertion level, in marginal position (Figure <xref ref-type="fig" rid="F10">45</xref>) in an area with <italic>colliculate</italic> microsculpture (Figure <xref ref-type="fig" rid="F10">45</xref> indicated by large diamond made up of 4 diamonds). Four pairs of subcapitular setae a, m<sub>1</sub>, m<sub>2</sub>, h. Length a: 44 (42–46) μm; h: 39 (38–40) μm; m<sub>1</sub>: 33 (31–35) μm; m<sub>2</sub>: 42 (38–46) μm.</p><p>Adoral setae (Figures <xref ref-type="fig" rid="F10">45</xref>, <xref ref-type="fig" rid="F10">46</xref>): or<sub>1</sub> large, teardrop-shaped; or<sub>2</sub> elongate, wide, terminating in acute end; or<sub>3</sub> long and thin, sharply tipped. Length: or<sub>1</sub>: 30 (29–2) μm; or<sub>2</sub>: 42 (43–45) μm; or<sub>3</sub>: 20 (19–22) μm.</p><p>Coxisternal region divided into two parts by ventrosejugal groove (Figures <xref ref-type="fig" rid="F10">42</xref>, <xref ref-type="fig" rid="F11">47</xref>). Apodemes clearly visible; most of epimeral zone integument smooth (Figures <xref ref-type="fig" rid="F10">42</xref>, <xref ref-type="fig" rid="F11">47</xref> indicated by large dot); areolate microsculpture in marginal zones posterior to acetabulum I-IV, and anterior to v.sj groove (Figure <xref ref-type="fig" rid="F10">42</xref>, <xref ref-type="fig" rid="F11">47</xref> indicated by diamond). Zone posterior to acetabulum III, v.sj groove and some epimeral zones <italic>colliculate</italic> (Figure <xref ref-type="fig" rid="F11">47</xref> indicated by diamond made up of 4 diamonds). Epimeral setal formulae 3-1-4-4) (Figure <xref ref-type="fig" rid="F11">47</xref>). Length of setae: 26 (23–29) μm; barbs of epimeral setae: 6 (4.3–7.5) μm. Genital plate undivided, rounded; ten pairs of setae, some instances asymmetric with only nine on one side; microsculpture of <italic>elevated ridges</italic> (Figure <xref ref-type="fig" rid="F11">51</xref>). Setal length: 32(31–34) μm. Preanal plate smooth, more or less triangular, rounded in central zone (Figure <xref ref-type="fig" rid="F11">52</xref> indicated by large dot). Central zone of adanal plate <italic>smooth</italic> (Figure <xref ref-type="fig" rid="F11">52</xref> indicated by large dot); zone near BPAD and BPAD <italic>colliculate</italic>; adanal setae length: 81(79–91) μm ; BPAD band clearly visible; lyrifissure ips present near band margin (Figures <xref ref-type="fig" rid="F8">37</xref>, <xref ref-type="fig" rid="F10">42</xref>, <xref ref-type="fig" rid="F11">52</xref>).</p><fig id="F11" position="float" orientation="portrait"><label>Figures 47–52.</label><caption><p>
                  <italic><tp:taxon-name><tp:taxon-name-part taxon-name-part-type="genus" reg="Torpacarus">Torpacarus</tp:taxon-name-part> <tp:taxon-name-part taxon-name-part-type="species" reg="eidikoterai">eidikoterai</tp:taxon-name-part></tp:taxon-name></italic> sp. n. Adult female with cerotegumental layer. <abbrev xmlns:xlink="http://www.w3.org/1999/xlink" xlink:title="Scanning Electron Microscopy" id="ABBRID0EUMBG" xlink:type="simple">SEM</abbrev> micrographs. <bold>47</bold> epimeral zone <bold>48</bold> adanal setae <bold>49</bold> genital setae, variation <bold>50</bold> genital setae <bold>51</bold> genital plate <bold>52</bold> anogenital zone. Scale bars: 200 μm (<bold>47</bold>); 50 μm (<bold>48</bold>); 7 μm (<bold>49</bold>); 7 μm (<bold>50</bold>); 100 μm (<bold>51</bold>); 100 μm (<bold>52</bold>).</p></caption><graphic xmlns:xlink="http://www.w3.org/1999/xlink" xlink:href="zookeys-743-043-g011.jpg" position="float" orientation="portrait" xlink:type="simple" id="oo_190957.jpg"/></fig><p>
              <italic>Legs</italic> (Figures <xref ref-type="fig" rid="F13">55–58</xref>). Two types of femora distinguished. Femora legs I and II displaying underdeveloped ventral blade (Figures <xref ref-type="fig" rid="F13">55</xref>, <xref ref-type="fig" rid="F13">56</xref>); femora legs III and IV with large ventral blade (Figures <xref ref-type="fig" rid="F13">57</xref>, <xref ref-type="fig" rid="F13">58</xref>). Setal formulae I (0-4-3-4-15-1) (2-1-2); II (0-5-3-4-13-1) (1-1-1); III (2-4-2-2-11-1) (1-1-0); IV (2-3-2-2-10-1(1-0-0).</p></tp:treatment-sec><tp:treatment-sec sec-type="remarks" id="SECID0ENOBG"><title>Remarks.</title><p>Porose areas were not observed. Shallow depressions indicated by <xref ref-type="bibr" rid="B19">Grandjean (1950)</xref> as <abbrev xmlns:xlink="http://www.w3.org/1999/xlink" xlink:title="medial transversal depression" id="ABBRID0EXOBG" xlink:type="simple">mt</abbrev>, nt and <abbrev xmlns:xlink="http://www.w3.org/1999/xlink" xlink:title="posterior depression" id="ABBRID0E2OBG" xlink:type="simple">pt</abbrev> are present, three further depressions were observed: <abbrev xmlns:xlink="http://www.w3.org/1999/xlink" xlink:title="anterior transversal depression" id="ABBRID0E6OBG" xlink:type="simple">at</abbrev> situated in front of <abbrev xmlns:xlink="http://www.w3.org/1999/xlink" xlink:title="medial transversal depression" id="ABBRID0EDPBG" xlink:type="simple">mt</abbrev>; <abbrev xmlns:xlink="http://www.w3.org/1999/xlink" xlink:title="medial transversal depression" id="ABBRID0EHPBG" xlink:type="simple">mt</abbrev><sub>1</sub> behind <abbrev xmlns:xlink="http://www.w3.org/1999/xlink" xlink:title="medial transversal depression" id="ABBRID0EMPBG" xlink:type="simple">mt</abbrev>; and <abbrev xmlns:xlink="http://www.w3.org/1999/xlink" xlink:title="posterior depression" id="ABBRID0EQPBG" xlink:type="simple">pt</abbrev><sub>2</sub> behind <abbrev xmlns:xlink="http://www.w3.org/1999/xlink" xlink:title="posterior depression" id="ABBRID0EVPBG" xlink:type="simple">pt</abbrev>; <abbrev xmlns:xlink="http://www.w3.org/1999/xlink" xlink:title="posterior depression" id="ABBRID0EZPBG" xlink:type="simple">pt</abbrev><sub>2</sub> is a deep depression, clearly visible with optical microscopy and <abbrev xmlns:xlink="http://www.w3.org/1999/xlink" xlink:title="Scanning Electron Microscopy" id="ABBRID0E5PBG" xlink:type="simple">SEM</abbrev>. In <italic><tp:taxon-name><tp:taxon-name-part taxon-name-part-type="genus" reg="Torpacarus">Torpacarus</tp:taxon-name-part> <tp:taxon-name-part taxon-name-part-type="species" reg="omittens">omittens</tp:taxon-name-part></tp:taxon-name></italic> <xref ref-type="bibr" rid="B19">Grandjean (1950)</xref>, <abbrev xmlns:xlink="http://www.w3.org/1999/xlink" xlink:title="medial transversal depression" id="ABBRID0ERQBG" xlink:type="simple">mt</abbrev> and nt cross the medial notogastral plane; however, in <italic><tp:taxon-name><tp:taxon-name-part taxon-name-part-type="genus" reg="Torpacarus">T.</tp:taxon-name-part> <tp:taxon-name-part taxon-name-part-type="species" reg="eidikoterai">eidikoterai</tp:taxon-name-part></tp:taxon-name></italic> sp. n. none of the observed depressions observed cross the medial notogastral plane.</p><fig id="F12" position="float" orientation="portrait"><label>Figures 53–54.</label><caption><p>
                  <italic><tp:taxon-name><tp:taxon-name-part taxon-name-part-type="genus" reg="Torpacarus">Torpacarus</tp:taxon-name-part> <tp:taxon-name-part taxon-name-part-type="species" reg="eidikoterai">eidikoterai</tp:taxon-name-part></tp:taxon-name></italic> sp. n. Adult female with cerotegumental layer. <abbrev xmlns:xlink="http://www.w3.org/1999/xlink" xlink:title="Scanning Electron Microscopy" id="ABBRID0ETRBG" xlink:type="simple">SEM</abbrev> micrographs. <bold>53</bold> dorsal anteroposterior view <bold>54</bold> ventral anteroposterior view. Scale bars: 500 μm.</p></caption><graphic xmlns:xlink="http://www.w3.org/1999/xlink" xlink:href="zookeys-743-043-g012.jpg" position="float" orientation="portrait" xlink:type="simple" id="oo_190958.jpg"/></fig><fig id="F13" position="float" orientation="portrait"><label>Figures 55–58.</label><caption><p>
                  <italic><tp:taxon-name><tp:taxon-name-part taxon-name-part-type="genus" reg="Torpacarus">Torpacarus</tp:taxon-name-part> <tp:taxon-name-part taxon-name-part-type="species" reg="eidikoterai">eidikoterai</tp:taxon-name-part></tp:taxon-name></italic> sp. n. Adult female with cerotegumental layer. <abbrev xmlns:xlink="http://www.w3.org/1999/xlink" xlink:title="Scanning Electron Microscopy" id="ABBRID0ETSBG" xlink:type="simple">SEM</abbrev> micrographs. <bold>55</bold> leg I, paraxial view <bold>56</bold> leg II, ventral paraxial view <bold>57</bold> leg III, paraxial view <bold>58</bold> leg IV, paraxial view. Scale bars: 100 μm (<bold>55</bold>); 100 μm (<bold>56</bold>); 100 μm (<bold>57</bold>); 100 μm (<bold>58</bold>).</p></caption><graphic xmlns:xlink="http://www.w3.org/1999/xlink" xlink:href="zookeys-743-043-g013.jpg" position="float" orientation="portrait" xlink:type="simple" id="oo_190959.jpg"/></fig></tp:treatment-sec><ref-list><ref id="B19"><mixed-citation xmlns:xlink="http://www.w3.org/1999/xlink" xlink:type="simple">
          <person-group><name name-style="western"><surname>Grandjean</surname><given-names>F</given-names></name></person-group> (<year>1950</year>) <article-title>Etude sur les <tp:taxon-name><tp:taxon-name-part taxon-name-part-type="genus">Lohmanniidae</tp:taxon-name-part></tp:taxon-name> (Oribates, Acariens).</article-title> <source>Archives de Zoologie Expérimentale et Générale</source> <volume>87</volume>: <fpage>95</fpage>–<lpage>162</lpage>.</mixed-citation></ref></ref-list></tp:taxon-treatment>
